# Supplementary material for: Satellite cell heterogeneity revealed by G-Tool, an open algorithm to quantify myogenesis through colony-forming assays
Source: Skelet Muscle. 2012 Jun 15;2:13. doi: 10.1186/2044-5040-2-13 (PMC3439689; doi:10.1186/2044-5040-2-13)
Supplement: Additional file 1 — G-Tool Source Code. Java and MATLAB Source Codes are included. [file 2044-5040-2-13-S1.zip]

Archive with 112 entries (93 files):
- G-Tool Sourcecode and PDF files/
- G-Tool Sourcecode and PDF files/.DS_Store
- __MACOSX/
- __MACOSX/G-Tool Sourcecode and PDF files/
- __MACOSX/G-Tool Sourcecode and PDF files/._.DS_Store
- G-Tool Sourcecode and PDF files/G-Tool Sourcode/
- G-Tool Sourcecode and PDF files/G-Tool Sourcode/.DS_Store
- __MACOSX/G-Tool Sourcecode and PDF files/G-Tool Sourcode/
- __MACOSX/G-Tool Sourcecode and PDF files/G-Tool Sourcode/._.DS_Store
- G-Tool Sourcecode and PDF files/G-Tool Sourcode/Compiled Java GUI for WindowsXP/
- G-Tool Sourcecode and PDF files/G-Tool Sourcode/Compiled Java GUI for WindowsXP/.DS_Store
- __MACOSX/G-Tool Sourcecode and PDF files/G-Tool Sourcode/Compiled Java GUI for WindowsXP/
- __MACOSX/G-Tool Sourcecode and PDF files/G-Tool Sourcode/Compiled Java GUI for WindowsXP/._.DS_Store
- G-Tool Sourcecode and PDF files/G-Tool Sourcode/Compiled Java GUI for WindowsXP/GTOOL.jar
- __MACOSX/G-Tool Sourcecode and PDF files/G-Tool Sourcode/Compiled Java GUI for WindowsXP/._GTOOL.jar
- G-Tool Sourcecode and PDF files/G-Tool Sourcode/Compiled Java GUI for WindowsXP/lib/
- G-Tool Sourcecode and PDF files/G-Tool Sourcode/Compiled Java GUI for WindowsXP/lib/gtoolProject.jar
- __MACOSX/G-Tool Sourcecode and PDF files/G-Tool Sourcode/Compiled Java GUI for WindowsXP/lib/
- __MACOSX/G-Tool Sourcecode and PDF files/G-Tool Sourcode/Compiled Java GUI for WindowsXP/lib/._gtoolProject.jar
- G-Tool Sourcecode and PDF files/G-Tool Sourcode/Compiled Java GUI for WindowsXP/lib/javabuilder.jar
- __MACOSX/G-Tool Sourcecode and PDF files/G-Tool Sourcode/Compiled Java GUI for WindowsXP/lib/._javabuilder.jar
- G-Tool Sourcecode and PDF files/G-Tool Sourcode/Compiled Java GUI for WindowsXP/lib/swing-layout-1.0.4.jar
- __MACOSX/G-Tool Sourcecode and PDF files/G-Tool Sourcode/Compiled Java GUI for WindowsXP/lib/._swing-layout-1.0.4.jar
- G-Tool Sourcecode and PDF files/G-Tool Sourcode/Compiled Java GUI for WindowsXP/Readme - version info.txt
- __MACOSX/G-Tool Sourcecode and PDF files/G-Tool Sourcode/Compiled Java GUI for WindowsXP/._Readme - version info.txt
- G-Tool Sourcecode and PDF files/G-Tool Sourcode/Compiled Java GUI for WindowsXP/README.TXT
- __MACOSX/G-Tool Sourcecode and PDF files/G-Tool Sourcode/Compiled Java GUI for WindowsXP/._README.TXT
- __MACOSX/G-Tool Sourcecode and PDF files/G-Tool Sourcode/._Compiled Java GUI for WindowsXP
- G-Tool Sourcecode and PDF files/G-Tool Sourcode/JAVA - GUI/
- G-Tool Sourcecode and PDF files/G-Tool Sourcode/JAVA - GUI/GTOOL.java
- __MACOSX/G-Tool Sourcecode and PDF files/G-Tool Sourcode/JAVA - GUI/
- __MACOSX/G-Tool Sourcecode and PDF files/G-Tool Sourcode/JAVA - GUI/._GTOOL.java
- G-Tool Sourcecode and PDF files/G-Tool Sourcode/JAVA - GUI/Image_Selection_Panel.java
- __MACOSX/G-Tool Sourcecode and PDF files/G-Tool Sourcode/JAVA - GUI/._Image_Selection_Panel.java
- G-Tool Sourcecode and PDF files/G-Tool Sourcode/JAVA - GUI/imageOutputPanelCreator.java
- __MACOSX/G-Tool Sourcecode and PDF files/G-Tool Sourcode/JAVA - GUI/._imageOutputPanelCreator.java
- G-Tool Sourcecode and PDF files/G-Tool Sourcode/JAVA - GUI/Input_Settings_Panel.java
- __MACOSX/G-Tool Sourcecode and PDF files/G-Tool Sourcode/JAVA - GUI/._Input_Settings_Panel.java
- G-Tool Sourcecode and PDF files/G-Tool Sourcode/JAVA - GUI/MainProgram.java
- __MACOSX/G-Tool Sourcecode and PDF files/G-Tool Sourcode/JAVA - GUI/._MainProgram.java
- G-Tool Sourcecode and PDF files/G-Tool Sourcode/JAVA - GUI/Menubar.java
- __MACOSX/G-Tool Sourcecode and PDF files/G-Tool Sourcode/JAVA - GUI/._Menubar.java
- G-Tool Sourcecode and PDF files/G-Tool Sourcode/JAVA - GUI/Output_Settings_Panel.java
- G-Tool Sourcecode and PDF files/G-Tool Sourcode/JAVA - GUI/Settings_File_Loader.java
- __MACOSX/G-Tool Sourcecode and PDF files/G-Tool Sourcode/JAVA - GUI/._Settings_File_Loader.java
- __MACOSX/G-Tool Sourcecode and PDF files/G-Tool Sourcode/._JAVA - GUI
- G-Tool Sourcecode and PDF files/G-Tool Sourcode/MATLAB - Algorithm/
- G-Tool Sourcecode and PDF files/G-Tool Sourcode/MATLAB - Algorithm/calibration.m
- __MACOSX/G-Tool Sourcecode and PDF files/G-Tool Sourcode/MATLAB - Algorithm/
- __MACOSX/G-Tool Sourcecode and PDF files/G-Tool Sourcode/MATLAB - Algorithm/._calibration.m
- G-Tool Sourcecode and PDF files/G-Tool Sourcode/MATLAB - Algorithm/catpad.m
- __MACOSX/G-Tool Sourcecode and PDF files/G-Tool Sourcode/MATLAB - Algorithm/._catpad.m
- G-Tool Sourcecode and PDF files/G-Tool Sourcode/MATLAB - Algorithm/counting_program.m
- __MACOSX/G-Tool Sourcecode and PDF files/G-Tool Sourcode/MATLAB - Algorithm/._counting_program.m
- G-Tool Sourcecode and PDF files/G-Tool Sourcode/MATLAB - Algorithm/polygeom.m
- __MACOSX/G-Tool Sourcecode and PDF files/G-Tool Sourcode/MATLAB - Algorithm/._polygeom.m
- G-Tool Sourcecode and PDF files/G-Tool Sourcode/MATLAB - Algorithm/primary_count.m
- __MACOSX/G-Tool Sourcecode and PDF files/G-Tool Sourcode/MATLAB - Algorithm/._primary_count.m
- G-Tool Sourcecode and PDF files/G-Tool Sourcode/MATLAB - Algorithm/save_data_to_file.m
- __MACOSX/G-Tool Sourcecode and PDF files/G-Tool Sourcode/MATLAB - Algorithm/._save_data_to_file.m
- G-Tool Sourcecode and PDF files/G-Tool Sourcode/MATLAB - Algorithm/secondary_count.m
- __MACOSX/G-Tool Sourcecode and PDF files/G-Tool Sourcode/MATLAB - Algorithm/._secondary_count.m
- G-Tool Sourcecode and PDF files/G-Tool Sourcode/MATLAB - Algorithm/silent_running.m
- __MACOSX/G-Tool Sourcecode and PDF files/G-Tool Sourcode/MATLAB - Algorithm/._silent_running.m
- __MACOSX/G-Tool Sourcecode and PDF files/G-Tool Sourcode/._MATLAB - Algorithm
- G-Tool Sourcecode and PDF files/G-Tool Sourcode/Readme - version info.txt
- __MACOSX/G-Tool Sourcecode and PDF files/G-Tool Sourcode/._Readme - version info.txt
- __MACOSX/G-Tool Sourcecode and PDF files/._G-Tool Sourcode
- G-Tool Sourcecode and PDF files/PDF files of code/
- G-Tool Sourcecode and PDF files/PDF files of code/.DS_Store
- __MACOSX/G-Tool Sourcecode and PDF files/PDF files of code/
- __MACOSX/G-Tool Sourcecode and PDF files/PDF files of code/._.DS_Store
- G-Tool Sourcecode and PDF files/PDF files of code/JAVA - GUI/
- G-Tool Sourcecode and PDF files/PDF files of code/JAVA - GUI/.DS_Store
- __MACOSX/G-Tool Sourcecode and PDF files/PDF files of code/JAVA - GUI/
- __MACOSX/G-Tool Sourcecode and PDF files/PDF files of code/JAVA - GUI/._.DS_Store
- G-Tool Sourcecode and PDF files/PDF files of code/JAVA - GUI/GTOOL.pdf
- __MACOSX/G-Tool Sourcecode and PDF files/PDF files of code/JAVA - GUI/._GTOOL.pdf
- G-Tool Sourcecode and PDF files/PDF files of code/JAVA - GUI/Image_Selection_Panel.pdf
- G-Tool Sourcecode and PDF files/PDF files of code/JAVA - GUI/imageOutputPanelCreator.pdf
- G-Tool Sourcecode and PDF files/PDF files of code/JAVA - GUI/Input_Settings_Panel.pdf
- __MACOSX/G-Tool Sourcecode and PDF files/PDF files of code/JAVA - GUI/._Input_Settings_Panel.pdf
- G-Tool Sourcecode and PDF files/PDF files of code/JAVA - GUI/MainProgram.pdf
- __MACOSX/G-Tool Sourcecode and PDF files/PDF files of code/JAVA - GUI/._MainProgram.pdf
- G-Tool Sourcecode and PDF files/PDF files of code/JAVA - GUI/Menubar.pdf
- __MACOSX/G-Tool Sourcecode and PDF files/PDF files of code/JAVA - GUI/._Menubar.pdf
- G-Tool Sourcecode and PDF files/PDF files of code/JAVA - GUI/Output_Settings_Panel.pdf
- __MACOSX/G-Tool Sourcecode and PDF files/PDF files of code/JAVA - GUI/._Output_Settings_Panel.pdf
- G-Tool Sourcecode and PDF files/PDF files of code/JAVA - GUI/Settings_File_Loader.pdf
- __MACOSX/G-Tool Sourcecode and PDF files/PDF files of code/JAVA - GUI/._Settings_File_Loader.pdf
- __MACOSX/G-Tool Sourcecode and PDF files/PDF files of code/._JAVA - GUI
- G-Tool Sourcecode and PDF files/PDF files of code/MATLAB - Algorithm/
- G-Tool Sourcecode and PDF files/PDF files of code/MATLAB - Algorithm/calibration.pdf
- __MACOSX/G-Tool Sourcecode and PDF files/PDF files of code/MATLAB - Algorithm/
- __MACOSX/G-Tool Sourcecode and PDF files/PDF files of code/MATLAB - Algorithm/._calibration.pdf
- G-Tool Sourcecode and PDF files/PDF files of code/MATLAB - Algorithm/catpad.pdf
- __MACOSX/G-Tool Sourcecode and PDF files/PDF files of code/MATLAB - Algorithm/._catpad.pdf
- G-Tool Sourcecode and PDF files/PDF files of code/MATLAB - Algorithm/counting_program.pdf
- __MACOSX/G-Tool Sourcecode and PDF files/PDF files of code/MATLAB - Algorithm/._counting_program.pdf
- G-Tool Sourcecode and PDF files/PDF files of code/MATLAB - Algorithm/polygeom.pdf
- __MACOSX/G-Tool Sourcecode and PDF files/PDF files of code/MATLAB - Algorithm/._polygeom.pdf
- G-Tool Sourcecode and PDF files/PDF files of code/MATLAB - Algorithm/primary_count.pdf
- __MACOSX/G-Tool Sourcecode and PDF files/PDF files of code/MATLAB - Algorithm/._primary_count.pdf
- G-Tool Sourcecode and PDF files/PDF files of code/MATLAB - Algorithm/save_data_to_file.pdf
- __MACOSX/G-Tool Sourcecode and PDF files/PDF files of code/MATLAB - Algorithm/._save_data_to_file.pdf
- G-Tool Sourcecode and PDF files/PDF files of code/MATLAB - Algorithm/secondary_count.pdf
- __MACOSX/G-Tool Sourcecode and PDF files/PDF files of code/MATLAB - Algorithm/._secondary_count.pdf
- G-Tool Sourcecode and PDF files/PDF files of code/MATLAB - Algorithm/silent_running.pdf
- __MACOSX/G-Tool Sourcecode and PDF files/PDF files of code/MATLAB - Algorithm/._silent_running.pdf
- __MACOSX/G-Tool Sourcecode and PDF files/PDF files of code/._MATLAB - Algorithm
- __MACOSX/G-Tool Sourcecode and PDF files/._PDF files of code
- __MACOSX/._G-Tool Sourcecode and PDF files
