# Supplementary material for: Satellite cell heterogeneity revealed by G-Tool, an open algorithm to quantify myogenesis through colony-forming assays
Source: Skelet Muscle. 2012 Jun 15;2:13. doi: 10.1186/2044-5040-2-13 (PMC3439689; doi:10.1186/2044-5040-2-13)
Supplement: Additional file 1 — G-Tool Source Code. Java and MATLAB Source Codes are included. [file 2044-5040-2-13-S1.zip › G-Tool Sourcecode and PDF files/G-Tool Sourcode/Compiled Java GUI for WindowsXP/Readme - version info.txt]

G-Tool was compiled using MATLAB JAVA Compiler JA on Windows XP, MATLAB Version 7.10.0 R2010a.

The following is necessary to run G-Tool:
Either having MATLAB installed
OR
Installing MATLAB Compiler Runtime (MCR) libraries version 7.13. (Free)
