# Supplementary material for: Satellite cell heterogeneity revealed by G-Tool, an open algorithm to quantify myogenesis through colony-forming assays
Source: Skelet Muscle. 2012 Jun 15;2:13. doi: 10.1186/2044-5040-2-13 (PMC3439689; doi:10.1186/2044-5040-2-13)
Supplement: Additional file 1 — G-Tool Source Code. Java and MATLAB Source Codes are included. [file 2044-5040-2-13-S1.zip › G-Tool Sourcecode and PDF files/G-Tool Sourcode/JAVA - GUI/Menubar.java]

/*%	This file is part of GTOOL. AUTHOR: JOSEPH IPPOLITO, THE UNIVERSITY 
%	OF MINNESOTA. GTOOL is free software: you can redistribute it 
%   and/or modify
%	it under the terms of the GNU General Public License as published 
%   by the Free Software Foundation, either version 3 of the License, or 
%	(at your option) any later version. 
%	GTOOL is distributed in the hope that it will be useful,	
%   but WITHOUT ANY WARRANTY; without even the implied warranty of
%   MERCHANTABILITY or FITNESS FOR A PARTICULAR PURPOSE. SEE THE GNU
%   GENERAL PUBLIC LISCENCE FOR MORE DETAILS.
%	You should have received a copy of the GNU General Public License 
%   along with GTOOL. If not see see <http://www.gnu.org/licenses/>. */
package gtool;
import java.awt.event.*;
import javax.swing.*;

public class Menubar{
    private JMenuItem settingsmenuItem = new JMenuItem("Import Settings to File");
    private JMenuItem analyzesmenuItem = new JMenuItem("Analyze Selected Images");
    private JMenuItem filemenuItem = new JMenuItem("Quit");
    private JMenuItem settingsmenuItem2 = new JMenuItem("Export Settings File");
    private JMenuBar menuBar = new JMenuBar();
 
    private Input_Settings_Panel settingsinfo = new Input_Settings_Panel();
    


    static public JButton processButton;
  
    public JMenuBar createMenuBar2() {
        ///////////////////////////////
        //MENU-BAR SETUP:
        //Set up the lone menu.
        JMenu filem = new JMenu("File");
        filem.setMnemonic(KeyEvent.VK_F);
        menuBar.add(filem);
        //
        JMenu settingsm = new JMenu("Settings");
        settingsm.setMnemonic(KeyEvent.VK_S);
        menuBar.add(settingsm);
        //
        JMenu analyzem = new JMenu("Analyze");
        analyzem.setMnemonic(KeyEvent.VK_A);
        menuBar.add(analyzem);
        //
        JMenu helpm = new JMenu("Help");
        helpm.setMnemonic(KeyEvent.VK_H);
        menuBar.add(helpm);
        ///////////////////////////////
        ////Set up the FILE menu items.
        filemenuItem.setMnemonic(KeyEvent.VK_Q);
        filemenuItem.setAccelerator(KeyStroke.getKeyStroke(
                KeyEvent.VK_Q, ActionEvent.ALT_MASK));
        filemenuItem.setActionCommand("quit");
        filemenuItem.addActionListener(new menutButtonPress());
        filem.add(filemenuItem);
        
        ////Set up the Settings menu items.
        settingsmenuItem.setMnemonic(KeyEvent.VK_I);
        settingsmenuItem.setAccelerator(KeyStroke.getKeyStroke(
                KeyEvent.VK_I, ActionEvent.ALT_MASK));
        settingsmenuItem.setActionCommand("import_settings");
        settingsmenuItem.addActionListener(new menutButtonPress());
        settingsm.add(settingsmenuItem);

        //Set up the second menu item.
       
        settingsmenuItem2.setMnemonic(KeyEvent.VK_X);
        settingsmenuItem2.setAccelerator(KeyStroke.getKeyStroke(
                KeyEvent.VK_X, ActionEvent.ALT_MASK));
        settingsmenuItem2.setActionCommand("export_settings");
        settingsmenuItem2.addActionListener(new menutButtonPress());
        settingsm.add(settingsmenuItem2);
        
        ///////////////////////////////
        ////Set up the Analyze menu items.  
        analyzesmenuItem.setMnemonic(KeyEvent.VK_A);
        analyzesmenuItem.setAccelerator(KeyStroke.getKeyStroke(
                KeyEvent.VK_A, ActionEvent.ALT_MASK));
        analyzesmenuItem.setActionCommand("analyze_images");
        analyzesmenuItem.addActionListener(new menutButtonPress());
        analyzem.add(analyzesmenuItem);
        ///////////////////////////////
        ////Set up the Help menu items.  
        JMenuItem helpmenuitem = new JMenuItem("See online help");
        helpmenuitem.setMnemonic(KeyEvent.VK_H);
        helpmenuitem.setAccelerator(KeyStroke.getKeyStroke(
                KeyEvent.VK_H, ActionEvent.ALT_MASK));
        helpmenuitem.setActionCommand("help_menu");
        helpmenuitem.addActionListener(new menutButtonPress());
        helpm.add(helpmenuitem);  
        return menuBar;    
    }
    
     private class menutButtonPress implements ActionListener {
    @Override
     public void actionPerformed(ActionEvent e){ 
        
        if ("set_change".equals(e.getActionCommand())) { 
        } else if("quit".equals(e.getActionCommand())) { //quit
            quit();
        } else if("import_settings".equals(e.getActionCommand())) { //quit
        settingsinfo.getloadbutton().doClick();

       
       
        
        } else if("analyze_images".equals(e.getActionCommand())) { //quit
            
        
        
        if(processButton != null){
        //System.out.println("button is ON");
           processButton.doClick();    
        }
        
        
        } else if("edit_settings".equals(e.getActionCommand())) { //quit
            

        
        } else if("export_settings".equals(e.getActionCommand())) { //quit        
         settingsinfo.getsavebutton().doClick();

        }
    
     }   
}
      
     
     public JMenuItem getAnalyzeButton(){
        return analyzesmenuItem;
     }
     
     public JMenuItem getImportButton(){
         return settingsmenuItem;
     }
     
     public JMenuItem getExportButton(){
         return settingsmenuItem2;
     } 
     
     public void placedir(JButton button){
        processButton = button;
        
    }  
             
    protected void quit() {
        System.exit(0);
    }


}
