# Supplementary material for: Satellite cell heterogeneity revealed by G-Tool, an open algorithm to quantify myogenesis through colony-forming assays
Source: Skelet Muscle. 2012 Jun 15;2:13. doi: 10.1186/2044-5040-2-13 (PMC3439689; doi:10.1186/2044-5040-2-13)
Supplement: Additional file 1 — G-Tool Source Code. Java and MATLAB Source Codes are included. [file 2044-5040-2-13-S1.zip › G-Tool Sourcecode and PDF files/G-Tool Sourcode/JAVA - GUI/Output_Settings_Panel.java]

/*%	This file is part of GTOOL. AUTHOR: JOSEPH IPPOLITO, THE UNIVERSITY 
%	OF MINNESOTA. GTOOL is free software: you can redistribute it 
%   and/or modify
%	it under the terms of the GNU General Public License as published 
%   by the Free Software Foundation, either version 3 of the License, or 
%	(at your option) any later version. 
%	GTOOL is distributed in the hope that it will be useful,	
%   but WITHOUT ANY WARRANTY; without even the implied warranty of
%   MERCHANTABILITY or FITNESS FOR A PARTICULAR PURPOSE. SEE THE GNU
%   GENERAL PUBLIC LISCENCE FOR MORE DETAILS.
%	You should have received a copy of the GNU General Public License 
%   along with GTOOL. If not see see <http://www.gnu.org/licenses/>. */
package gtool;
import java.util.*;
import java.awt.event.*;
import java.awt.*;
import javax.swing.*;
public class Output_Settings_Panel extends JPanel {
       
    private JPanel buttonpanel1 = new JPanel(new GridLayout(25,1));
    
    private JRadioButton save_trace_files_ON = new JRadioButton("Save Trace Images");
    private JRadioButton save_trace_files_OFF = new JRadioButton("Don't Save Trace Images");
    private int save_trace_counter;
    
    private JRadioButton process_options_SILENT = new JRadioButton("Silent (no image displayed)");
    private JRadioButton process_options_NORMAL = new JRadioButton("Normal");
    private int process_options_counter;
    
    private JRadioButton data_options_savecontinuously = new JRadioButton("Continuously");
    private JRadioButton data_options_dontsave = new JRadioButton("Don't Save");
    private int data_options_counter;
    
    private JRadioButton Nuclear_Stain_D = new JRadioButton("DAPI/BLUE");
    private JRadioButton Nuclear_Stain_R = new JRadioButton("RED");
    private JRadioButton Nuclear_Stain_G = new JRadioButton("GREEN");
    private int Nuclear_Stain_counter;
    
    private JRadioButton Primary_Stain_R = new JRadioButton("RED");
    private JRadioButton Primary_Stain_G = new JRadioButton("GREEN");
    private JRadioButton Primary_Stain_B = new JRadioButton("BLUE");
    private JRadioButton Primary_Stain_N = new JRadioButton("NONE");
    private int Primary_Stain_counter;
    
    private JRadioButton Secondary_Stain_R = new JRadioButton("RED");
    private JRadioButton Secondary_Stain_G = new JRadioButton("GREEN");
    private JRadioButton Secondary_Stain_B = new JRadioButton("BLUE");
    private JRadioButton Secondary_Stain_N = new JRadioButton("NONE");
    private int Secondary_Stain_counter;
    
    private JRadioButton counting_options_Fusions_OFF = new JRadioButton("No Cell Fusions");
    private JRadioButton counting_options_Fusions_ON = new JRadioButton("Consider Fusions");
    private int counting_options_counter;

    
       public Output_Settings_Panel() {
 
        //
        save_trace_files_ON.setActionCommand("1");
        save_trace_files_ON.addActionListener(new Settings_radiobutton_actionlistener());   
        save_trace_files_OFF.setActionCommand("2");
        save_trace_files_OFF.addActionListener(new Settings_radiobutton_actionlistener());  
        //
        process_options_SILENT.setActionCommand("3");
        process_options_SILENT.addActionListener(new Settings_radiobutton_actionlistener());  
        process_options_NORMAL.setActionCommand("4");
        process_options_NORMAL.addActionListener(new Settings_radiobutton_actionlistener());  
        //
        data_options_savecontinuously.setActionCommand("6");
        data_options_savecontinuously.addActionListener(new Settings_radiobutton_actionlistener());  
        data_options_dontsave.setActionCommand("7");
        data_options_dontsave.addActionListener(new Settings_radiobutton_actionlistener());  
        //
        Nuclear_Stain_D.setActionCommand("8");
        Nuclear_Stain_D.addActionListener(new Settings_radiobutton_actionlistener());  
        Nuclear_Stain_R.setActionCommand("9");
        Nuclear_Stain_R.addActionListener(new Settings_radiobutton_actionlistener());        
        Nuclear_Stain_G.setActionCommand("10");
        Nuclear_Stain_G.addActionListener(new Settings_radiobutton_actionlistener());  
        //
        Primary_Stain_R.setActionCommand("12");
        Primary_Stain_R.addActionListener(new Settings_radiobutton_actionlistener());  
        Primary_Stain_G.setActionCommand("13");
        Primary_Stain_G.addActionListener(new Settings_radiobutton_actionlistener());  
        Primary_Stain_B.setActionCommand("14");
        Primary_Stain_B.addActionListener(new Settings_radiobutton_actionlistener());  
        Primary_Stain_N.setActionCommand("15");
        Primary_Stain_N.addActionListener(new Settings_radiobutton_actionlistener()); 
        //
        Secondary_Stain_R.setActionCommand("16");
        Secondary_Stain_R.addActionListener(new Settings_radiobutton_actionlistener());  
        Secondary_Stain_G.setActionCommand("17");
        Secondary_Stain_G.addActionListener(new Settings_radiobutton_actionlistener());  
        Secondary_Stain_B.setActionCommand("18");
        Secondary_Stain_B.addActionListener(new Settings_radiobutton_actionlistener());  
        Secondary_Stain_N.setActionCommand("19");
        Secondary_Stain_N.addActionListener(new Settings_radiobutton_actionlistener()); 
        //
        counting_options_Fusions_ON.setActionCommand("20");
        counting_options_Fusions_ON.addActionListener(new Settings_radiobutton_actionlistener());  
        counting_options_Fusions_OFF.setActionCommand("21");
        counting_options_Fusions_OFF.addActionListener(new Settings_radiobutton_actionlistener()); 
           
    
           
        ButtonGroup save_trace_group = new ButtonGroup();
        ButtonGroup process_options_group = new ButtonGroup();
        ButtonGroup data_options_group = new ButtonGroup();
        ButtonGroup Nuclear_Stain_Options = new ButtonGroup();
        ButtonGroup Primary_Stain_Options = new ButtonGroup();
        ButtonGroup Secondary_Stain_Options = new ButtonGroup();        
        ButtonGroup fusion_group = new ButtonGroup();
        
        save_trace_group.add(save_trace_files_ON);
        save_trace_group.add(save_trace_files_OFF);
        process_options_group.add(process_options_SILENT);
        process_options_group.add(process_options_NORMAL);
        data_options_group.add(data_options_savecontinuously);
        data_options_group.add(data_options_dontsave);
        
        
         Nuclear_Stain_Options.add(Nuclear_Stain_D);
         Nuclear_Stain_Options.add(Nuclear_Stain_R);
         Nuclear_Stain_Options.add(Nuclear_Stain_G);
         
         Primary_Stain_Options.add(Primary_Stain_R);
         Primary_Stain_Options.add(Primary_Stain_G);
         Primary_Stain_Options.add(Primary_Stain_B);
         Primary_Stain_Options.add(Primary_Stain_N);

         Secondary_Stain_Options.add(Secondary_Stain_R);
         Secondary_Stain_Options.add(Secondary_Stain_G);
         Secondary_Stain_Options.add(Secondary_Stain_B);
         Secondary_Stain_Options.add(Secondary_Stain_N);
         fusion_group.add(counting_options_Fusions_ON);
         fusion_group.add(counting_options_Fusions_OFF);
    
          
        JPanel TRACE_BUTTONGROUP_PANEL = new JPanel(new GridLayout(1, 3));
        JPanel PROCESS_BUTTONGROUP_PANEL = new JPanel(new GridLayout(1, 3));
        JPanel DATA_BUTTONGROUP_PANEL = new JPanel(new GridLayout(1, 3));
        JPanel Nuclear_Stain_Panel = new JPanel(new GridLayout(1,4));
        JPanel Primary_Stain_Panel = new JPanel(new GridLayout(1,4));
        JPanel Secondary_Stain_Panel = new JPanel(new GridLayout(1,3));


        
        JPanel fusion_setting_panel = new JPanel(new GridLayout(1,3));

        TRACE_BUTTONGROUP_PANEL.add(save_trace_files_ON);
        TRACE_BUTTONGROUP_PANEL.add(save_trace_files_OFF);
        TRACE_BUTTONGROUP_PANEL.add(new JLabel(""));

        PROCESS_BUTTONGROUP_PANEL.add(process_options_SILENT);
        PROCESS_BUTTONGROUP_PANEL.add(process_options_NORMAL);
        PROCESS_BUTTONGROUP_PANEL.add(new JLabel(""));

        DATA_BUTTONGROUP_PANEL.add(data_options_savecontinuously);
        DATA_BUTTONGROUP_PANEL.add(data_options_dontsave);
        DATA_BUTTONGROUP_PANEL.add(new JLabel(""));
        
         Nuclear_Stain_D.setForeground(Color.blue);
         Nuclear_Stain_Panel.add(Nuclear_Stain_D);
         
         Nuclear_Stain_Panel.add(Nuclear_Stain_R);
         Nuclear_Stain_R.setForeground(Color.red);

         Nuclear_Stain_Panel.add(Nuclear_Stain_G);
         Nuclear_Stain_G.setForeground(new Color(34,139,34));
         Nuclear_Stain_Panel.add(new JLabel(""));

         
         Primary_Stain_R.setForeground(Color.red);
         Primary_Stain_Panel.add(Primary_Stain_R);
         
         Primary_Stain_G.setForeground(new Color(34,139,34));
         Primary_Stain_Panel.add(Primary_Stain_G);
         
         Primary_Stain_B.setForeground(Color.blue);
         Primary_Stain_Panel.add(Primary_Stain_B);
         
         Primary_Stain_Panel.add(Primary_Stain_N);

         Secondary_Stain_R.setForeground(Color.red);
         Secondary_Stain_Panel.add(Secondary_Stain_R);
         
         Secondary_Stain_Panel.add(Secondary_Stain_G);
         Secondary_Stain_G.setForeground(new Color(34,139,34));
         
         Secondary_Stain_Panel.add(Secondary_Stain_B);
         Secondary_Stain_B.setForeground(Color.blue);
         
         Secondary_Stain_Panel.add(Secondary_Stain_N);

        //fusion_setting_panel.add(counting_options_Fusions_ON);
        //fusion_setting_panel.add(counting_options_Fusions_OFF);
        //fusion_setting_panel.add(new JLabel(""));        
        //DEFAULT
        save_trace_files_ON.doClick(); 
        process_options_NORMAL.doClick();
        data_options_savecontinuously.doClick();
        Nuclear_Stain_D.doClick();
        Primary_Stain_R.doClick();
        Secondary_Stain_N.doClick();
        
        counting_options_Fusions_ON.doClick(); 

        JLabel trace_settings_label = new JLabel("Trace Images (ROI) Output Settings:");
        JLabel process_settings_label = new JLabel("Image Processing/Display Options:");
        JLabel data_settings_label = new JLabel("Data Settings: Save Data");

        buttonpanel1.add(new JLabel(""));
        buttonpanel1.add(new JLabel(""));
        
        
        buttonpanel1.add(trace_settings_label);
        buttonpanel1.add(TRACE_BUTTONGROUP_PANEL);
        buttonpanel1.add(new JSeparator());
        buttonpanel1.add(new JSeparator());

        
//        buttonpanel1.add(process_settings_label);
//        buttonpanel1.add(PROCESS_BUTTONGROUP_PANEL);
//        buttonpanel1.add(new JSeparator());
//        buttonpanel1.add(new JSeparator());
        
        
        buttonpanel1.add(data_settings_label);
        buttonpanel1.add(DATA_BUTTONGROUP_PANEL);
        buttonpanel1.add(new JSeparator());
        buttonpanel1.add(new JSeparator());
        //9
        
        buttonpanel1.add(new JLabel("Nuclear Stain: "));
        buttonpanel1.add(Nuclear_Stain_Panel);
        buttonpanel1.add(new JSeparator());
        buttonpanel1.add(new JSeparator());
        
        buttonpanel1.add(new JLabel("Primary Stain: "));
        buttonpanel1.add(Primary_Stain_Panel);
        buttonpanel1.add(new JSeparator());
        buttonpanel1.add(new JSeparator());
        
        buttonpanel1.add(new JLabel("Secondary Stain: "));
        buttonpanel1.add(Secondary_Stain_Panel);
        buttonpanel1.add(new JSeparator());
        buttonpanel1.add(new JSeparator());
        
        
       // buttonpanel1.add(new JLabel("ADVANCED SETTINGS:"));
       // buttonpanel1.add(fusion_setting_panel);
       // buttonpanel1.add(new JSeparator());
       // buttonpanel1.add(new JSeparator());
          
        this.add(buttonpanel1);
 
}
       
       
       public ArrayList getSettings(){
        ArrayList SettingsList = new ArrayList();
           
        SettingsList.add(save_trace_counter);
        SettingsList.add(process_options_counter);
        SettingsList.add(data_options_counter);
        SettingsList.add(Nuclear_Stain_counter);
        SettingsList.add(Primary_Stain_counter);      
        SettingsList.add(Secondary_Stain_counter);     
        SettingsList.add(counting_options_counter);   
           
          
        return SettingsList;
       }


                  
       protected class Settings_radiobutton_actionlistener implements ActionListener {
        public void actionPerformed(ActionEvent e) {
       

         String actionC = e.getActionCommand();
         int casex = Integer.parseInt(actionC);
                         //System.out.println(casex);
                         //System.out.println(actionC);


         switch (casex){
             case 1: 
                 System.out.println("Save Trace Files ON");
                 save_trace_counter = 1;
                 break;
             case 2: 
                 System.out.println("Save Trace Files OFF");
                 save_trace_counter = 0;
                 break;
             case 3: 
                 System.out.println("Rigged for SILENT RUNNING");
                 process_options_counter = 0;
                 break;
             case 4: 
                 System.out.println("Rigged for NORMAL RUNNING");
                 process_options_counter = 1;
                 break;
             case 6: 
                 System.out.println("Save DATA Continuously");
                 data_options_counter = 1;
                 break;    
             case 7: 
                 System.out.println("Don't Save DATA");
                 data_options_counter = 2;
                 break;
             case 8: 
                 System.out.println("Nuclear Stain = DAPI");
                 Nuclear_Stain_counter = 1;
                 break;
             case 9: 
                 System.out.println("Nuclear Stain = Red");
                 Nuclear_Stain_counter = 2;
                 break;
             case 10: 
                 System.out.println("Nuclear Stain = Green");
                 Nuclear_Stain_counter = 3;
                 break;
             case 12: 
                 System.out.println("Primary Stain = Red");
                 Primary_Stain_counter = 1;
                 break;    
             case 13: 
                 System.out.println("Primary Stain = Green");
                 Primary_Stain_counter = 2;
                 break;
             case 14: 
                 System.out.println("Primary Stain = Blue");
                 Primary_Stain_counter = 3;
                 break;
             case 15: 
                 System.out.println("Primary Stain = NONE!!");
                 Primary_Stain_counter = 4;
                 break;
             case 16: 
                 System.out.println("Secondary Stain = Red");
                 Secondary_Stain_counter = 1;
                 break;
             case 17: 
                 System.out.println("Secondary Stain = Green");
                 Secondary_Stain_counter = 2;
                 break;
             case 18: 
                 System.out.println("Secondary Stain = Blue");
                 Secondary_Stain_counter = 3;
                 break;    
             case 19: 
                 System.out.println("Secondary Stain = None!");
                 Secondary_Stain_counter = 4;
                 break;
             case 20: 
                 System.out.println("Counting Options: Fusions ON");
                 counting_options_counter = 1;
                 break;
             case 21: 
                 System.out.println("Counting Options: Fusions OFF");
                 counting_options_counter = 0;
                 break;  
           }
          
    } }
       }
