# Supplementary material for: Satellite cell heterogeneity revealed by G-Tool, an open algorithm to quantify myogenesis through colony-forming assays
Source: Skelet Muscle. 2012 Jun 15;2:13. doi: 10.1186/2044-5040-2-13 (PMC3439689; doi:10.1186/2044-5040-2-13)
Supplement: Additional file 1 — G-Tool Source Code. Java and MATLAB Source Codes are included. [file 2044-5040-2-13-S1.zip › G-Tool Sourcecode and PDF files/G-Tool Sourcode/JAVA - GUI/Settings_File_Loader.java]

/*%	This file is part of GTOOL. AUTHOR: JOSEPH IPPOLITO, THE UNIVERSITY 
%	OF MINNESOTA. GTOOL is free software: you can redistribute it 
%   and/or modify
%	it under the terms of the GNU General Public License as published 
%   by the Free Software Foundation, either version 3 of the License, or 
%	(at your option) any later version. 
%	GTOOL is distributed in the hope that it will be useful,	
%   but WITHOUT ANY WARRANTY; without even the implied warranty of
%   MERCHANTABILITY or FITNESS FOR A PARTICULAR PURPOSE. SEE THE GNU
%   GENERAL PUBLIC LISCENCE FOR MORE DETAILS.
%	You should have received a copy of the GNU General Public License 
%   along with GTOOL. If not see see <http://www.gnu.org/licenses/>. */
package gtool;
import java.io.*;
import javax.swing.*;
import java.util.*; 
public class Settings_File_Loader extends JPanel {
    double i;
    double d;
    boolean b;
    String str;
    double j = 0;
    double[] doublevariables;  
    // Main method
	public void savefile (String args,double DAPI_CONTRAST, double RED_CONTRAST, double GREEN_CONTRAST,double DAPI_SENSITIVITY,
                double RED_SENSITIVITY,double GREEN_SENSITIVITY,double DAPI_BLUR_SPINNER, double RED_BLUR_SPINNER,double GREEN_BLUR_SPINNER,double fpc, double fpl, double fpu,double dapi_auto_or_manual_contrast_counter,double red_auto_or_manual_contrast_counter,double green_auto_or_manual_contrast_counter,
                double dapi_auto_or_manual_sensitivity_counter,double red_auto_or_manual_sensitivity_counter,double green_auto_or_manual_sensitivity_counter)
	{
		
            // Stream to write file
		FileOutputStream fout;	
                System.out.println("In load file 1");

		try
		{
		    // Open an output stream
		    fout = new FileOutputStream (args);
                   
                    System.out.println("Writing file..");
                    System.out.println("DAPI_CONTRAST = " + DAPI_CONTRAST);
                    System.out.println("DAPI_SENSITIVITY = " + DAPI_SENSITIVITY);

		    // Prdouble a line of text
		   new PrintStream(fout).println (DAPI_CONTRAST + "    = DAPI Contrast slider value");
                   new PrintStream(fout).println (RED_CONTRAST + "    = RED Contrast slider value");
                   new PrintStream(fout).println (GREEN_CONTRAST + "    = GREEN Contrast slider value");
                   
                   new PrintStream(fout).println (DAPI_SENSITIVITY + "    = DAPI Sensitivity slider value");
                   new PrintStream(fout).println (RED_SENSITIVITY + "    = RED Sensitivity slider value");
                   new PrintStream(fout).println (GREEN_SENSITIVITY + "    = GREEN Sensitivity slider value");
                   
                   new PrintStream(fout).println (DAPI_BLUR_SPINNER + "    = DAPI Blur spinner value");
                   new PrintStream(fout).println (RED_BLUR_SPINNER + "    = RED Blur spinner value");
                   new PrintStream(fout).println (GREEN_BLUR_SPINNER + "    = GREEN Blur spinner value");

                   new PrintStream(fout).println (fpc + "    = First peak center");
                   new PrintStream(fout).println (fpl + "    = First peak lower bound");
                   new PrintStream(fout).println (fpu + "    = First peak upper bound");
                   
                   new PrintStream(fout).println (dapi_auto_or_manual_contrast_counter + "    = DAPI contrast auto or manual");
                   new PrintStream(fout).println (red_auto_or_manual_contrast_counter + "    = RED contrast auto or manual");
                   new PrintStream(fout).println (green_auto_or_manual_contrast_counter + "    = GREEN contrast auto or manual");

                   new PrintStream(fout).println (dapi_auto_or_manual_sensitivity_counter + "    = DAPI sensitivity auto or manual");
                   new PrintStream(fout).println (red_auto_or_manual_sensitivity_counter + "    = RED sensitivity auto or manual");
                   new PrintStream(fout).println (green_auto_or_manual_sensitivity_counter + "    = GREEN sensitivity auto or manual");

                    System.out.println("File written, are there errors?");


		    // Close our output stream
		    fout.close();		
		}
		// Catches any error conditions
		catch (IOException e)
		{
			System.err.println ("Unable to write to file");
			System.exit(-1);
		}
	}	
    
    
        public double[] loadfile (String args){ 
            doublevariables = new double[18];
            
            try{
              
         FileReader fin = new FileReader(args);

         Scanner src = new Scanner(fin);
          while (src.hasNext()) {
            if (src.hasNextDouble()) {
         i = src.nextDouble();
        //System.out.println("double: " + i);
        doublevariables[(int)j] = i;
        //System.out.println("doublevariable " + doublevariables[(int)j]);
        j++;
        
      } else if (src.hasNextDouble()) {
        d = src.nextDouble();
        //System.out.println("double: " + d);
      } else if (src.hasNextBoolean()) {
        b = src.nextBoolean();
        //System.out.println("boolean: " + b);
      } else {
        str = src.next();
        //System.out.println("String: " + str);
      }
    }
          
          fin.close();    
         
        }catch (Exception e){//Catch exception if any
                 System.err.println("Error: " + e.getMessage());
                 }
            
                 return doublevariables;

        
        }
        
        
}

    
    
